# Supplementary material for: Protein biomarkers discriminate Leishmania major-infected and non-infected individuals in areas endemic for cutaneous leishmaniasis
Source: BMC Infect Dis. 2016 Mar 24;16:138. doi: 10.1186/s12879-016-1458-6 (PMC4806467; doi:10.1186/s12879-016-1458-6)
Supplement: Additional file 1: Table S1. — Luminex protein data set. (XLSX 63 kb) [file 12879_2016_1458_MOESM1_ESM.xlsx]

## Sheet: Sheet3
			IFNg	IL-17A	MIP-1a	IL-8	M-CSF	IL-1B	IL-2	IL-5	IL-6	IL-10	IL-12p70	IL-13	GM-CSF	TNFa	IL-18
Donor	Patient Group	stimulation
1	LST+CIC+	non-stimulated	2.63336	0.458135	16.8902	2340.58	2.445	12.5438	11.8146	0.296	403.489	404	0.001	0.033673	2.167	0.583	7.561
2	LST+CIC+	non-stimulated	1.93053	0.33587	35.3281	1571.04	2.445	14.3121	5.9	3.87787	1836.55	2275.45	0.001	0.033673	2.167	14.3761	7.561
3	LST+CIC+	non-stimulated	5.54716	3.82175	274.746	3832.92	2.445	148.162	17.4859	3.87787	1920.46	1259.55	0.001	0.033673	2.167	26.5226	7.561
4	LST+CIC+	non-stimulated	3.77423	2.00242	29.5698	488.736	2.445	8.2575	11.8146	1.69056	661.466	404	0.001	0.033673	2.167	0.583	7.561
5	LST+CIC+	non-stimulated	2.16673	1.28607	19.4524	1441.51	2.445	2.07332	5.9	0.296	448.129	404	0.001	0.033673	2.167	0.583	7.561
6	LST+CIC+	non-stimulated	3.32165	2.58453	33.6244	1880.7	2.445	24.2936	5.9	0.296	1010.06	1034.37	0.001	0.033673	2.167	6.09969	7.561
7	LST+CIC+	non-stimulated	3.32165	1.87304	19.6976	683.549	2.445	12.5438	5.9	0.296	668.243	404	0.001	0.033673	2.167	0.583	7.561
8	LST+CIC+	non-stimulated	3.77423	2.17215	54.8896	605.679	4.89058	22.1706	5.9	0.296	1098.61	404	0.001	0.033673	2.167	5.06983	7.561
9	LST+CIC+	non-stimulated	4.88838	2.17215	375.172	897.994	2.445	114.219	24.7201	9.32618	32000	6893.49	0.001	0.175505	48.1797	34.7735	7.561
10	LST+CIC+	non-stimulated	7.16925	2.13	286.843	1561.76	2.445	63.1695	24.7201	8.23797	32000	3642.49	0.001	0.033673	2.167	39.8937	7.561
11	LST+CIC+	non-stimulated	2.40093	0.790658	17.1566	4125.97	2.445	12.0356	5.9	0.296	587.578	404	0.001	0.033673	2.167	0.583	7.561
12	LST+CIC+	non-stimulated	2.40093	1.563	180.776	3620.23	2.445	5.42709	5.9	0.592689	1238.66	404	0.001	0.033673	2.167	10.5505	7.561
13	LST+CIC+	non-stimulated	5.76537	4.5503	667.649	448.602	2.445	91.5492	27.5059	8.23797	32000	5021.38	0.001	0.033673	41.6897	37.8756	7.561
14	LST+CIC+	non-stimulated	2.86419	1.74166	109.814	1453.37	2.445	9.03897	5.9	0.296	771.221	1690.08	0.001	0.033673	2.167	8.87335	7.561
15	LST+CIC+	non-stimulated	1.45088	0.683996	34.115	381.628	2.445	4.70257	5.9	0.296	475.975	404	0.001	0.033673	2.167	0.583	7.561
16	LST+CIC+	non-stimulated	10.2307	5.3922	96.0825	818.856	2.445	57.5625	17.4859	1.69056	2261.32	3436.08	0.001	0.067346	2.167	17.1797	7.561
17	LST+CIC+	non-stimulated	4.2226	2.08766	89.4363	463.366	2.445	23.3149	27.5059	12.5878	32000	404	0.001	0.033673	2.167	24.7633	7.561
18	LST+CIC-	non-stimulated	1.69204	0.271043	12.7781	686.702	2.445	1.27472	5.9	0.296	157.526	404	0.001	0.033673	2.167	0.583	7.561
19	LST+CIC-	non-stimulated	2.63336	0.33587	40.5851	2615.03	2.445	13.3035	5.9	0.296	609.761	1554.25	0.001	0.033673	2.167	0.583	7.561
20	LST+CIC-	non-stimulated	9.28929	2.25591	52.7146	747.011	2.445	99.3664	24.7201	8.23797	3061.2	1731.36	0.001	0.033673	2.167	28.2405	7.561
21	LST+CIC-	non-stimulated	4.2226	2.00242	53.9603	2201.32	2.445	45.7183	17.4859	3.87787	1986.31	2353.29	0.001	0.033673	2.167	18.519	7.561
22	LST+CIC-	non-stimulated	3.32165	0.202568	23.3739	3868.62	2.445	6.94219	5.9	0.296	412.97	404	0.001	0.033673	2.167	0.583	7.561
23	LST+CIC-	non-stimulated	1.45088	0.33587	13.8643	3481.09	2.445	3.41053	5.9	0.296	228.966	404	0.001	0.033673	2.167	0.583	7.561
24	LST+CIC-	non-stimulated	6.52424	0.458135	58.9234	3046.3	2.445	12.8818	5.9	0.296	609.761	404	0.001	0.033673	2.167	0.583	7.561
25	LST+CIC-	non-stimulated	12.5053	2.74538	301.834	3514.9	2.445	85.2254	27.5059	12.5878	32000	3688.57	0.12629	0.033673	2.167	34.7735	7.561
26	LST+CIC-	non-stimulated	2.86419	0.573529	325.948	3769.95	2.445	29.002	14.9841	1.69056	1501.67	3319.78	0.001	0.033673	2.167	19.8235	7.561
27	LST+CIC-	non-stimulated	14.3427	1.91638	349.736	3671.02	2.445	125.57	24.7201	10.4138	32000	5075.15	0.001	0.033673	2.167	31.5682	7.561
28	LST+CIC-	non-stimulated	3.32165	2.08766	29.242	878.016	2.445	5.0659	5.9	0.296	442.386	404	0.001	0.033673	2.167	0.583	7.561
29	LST+CIC-	non-stimulated	11.6822	3.06112	442.576	4627.25	2.445	276.695	29.9814	12.5878	32000	4924.83	0.001	0.033673	59.7508	59.3561	7.561
30	LST+CIC-	non-stimulated	6.1999	2.66522	275.812	742.241	7.35168	23.4781	5.9	0.296	796.836	1259.55	0.001	0.033673	2.167	7.98981	7.561
31	LST+CIC-	non-stimulated	19.1621	3.96974	449.455	1901.71	2.445	141.989	21.4808	8.23797	16	4124.16	0.001	0.175505	19.5453	35.8182	7.561
32	LST+CIC-	non-stimulated	7.70333	2.82504	422.938	1112.1	2.445	135.932	24.7201	6.05963	16	4888.3	0.001	0.033673	29.1082	35.8182	7.561
33	LST+CIC-	non-stimulated	0.704686	0.3385	5.29	139	2.445	127.236	32.228	11.501	16	3163.86	0.001	0.273865	26.171	43.8251	15.1238
34	LST+CIC-	non-stimulated	2.86419	3.74728	262.1	10071.7	2.445	27.6254	21.4808	6.05963	16	3875.24	0.001	0.033673	2.167	21.0973	7.561
35	LST+CIC-	non-stimulated	1.93053	0.894238	26.9615	4718.52	2.445	10.1592	5.9	0.296	989.62	404	0.001	0.033673	2.167	0.583	7.561
36	LST+CIC-	non-stimulated	1.93053	0.894238	20.8585	781.86	2.445	1.37662	5.9	0.296	604.056	404	0.001	0.033673	2.167	0.583	7.561
37	LST+CIC-	non-stimulated	1.81159	0.458135	270.521	701.424	2.445	7.03044	5.9	3.87787	1108.49	1503.86	0.001	0.033673	2.167	9.72535	7.561
38	LST+CIC-	non-stimulated	1.93053	2.98288	24.5767	699.653	2.445	1.0686	5.9	0.296	191.286	404	0.001	0.033673	2.167	0.583	7.561
39	LST+CIC-	non-stimulated	4.66729	4.00655	71.1824	978.12	2.445	10.8441	5.9	0.296	568.459	1503.86	0.001	0.067346	2.167	0.583	7.561
40	LST+CIC-	non-stimulated	2.40093	1.19091	143.647	465.032	2.445	39.6288	17.4859	0.296	2905.01	1771.03	0.001	0.033673	2.167	15.8009	7.561
41	LST-CIC-	non-stimulated	40.0838	10.8299	266.691	1521.19	26.2045	15.5667	5.9	0.296	616.602	404	0.001	0.033673	2.167	0.583	7.561
42	LST-CIC-	non-stimulated	3.77423	1.82948	112.405	796.528	2.445	15.0656	21.4808	6.05963	953.144	404	0.001	0.033673	2.167	12.8971	7.561
43	LST-CIC-	non-stimulated	33.542	12.8042	511.478	5612.05	24.9476	20.3665	5.9	0.296	494.134	404	0.001	0.033673	2.167	0.583	7.561
44	LST-CIC-	non-stimulated	2.63336	1.65286	20.1023	278.006	2.445	25.7585	5.9	0.296	435.279	404	0.001	0.033673	2.167	0.583	7.561
45	LST-CIC-	non-stimulated	2.86419	1.78569	18.1982	821.005	2.445	6.14379	5.9	0.296	422.422	404	0.001	0.033673	2.167	0.583	7.561
46	LST-CIC-	non-stimulated	2.16673	1.19091	14.754	878.285	2.445	6.32189	5.9	0.296	304.9	404	0.001	0.033673	2.167	0.583	7.561
47	LST-CIC-	non-stimulated	3.32165	2.00242	346.144	969.659	2.445	56.762	21.4808	8.23797	16	3207.96	0.001	0.033673	2.167	27.0996	7.561
48	LST-CIC-	non-stimulated	2.63336	1.28607	17.8551	1466.73	2.445	5.78634	5.9	0.296	724.424	404	0.001	0.033673	2.167	0.583	7.561
49	LST-CIC-	non-stimulated	3.5485	2.00242	271.193	1019.51	2.445	24.9452	5.9	1.69056	1044.56	404	0.001	0.033673	2.167	6.09969	7.561
50	LST-CIC-	non-stimulated	3.5485	1.82948	224.274	1247.64	2.445	25.9211	5.9	1.69056	1056.25	404	0.001	0.033673	2.167	9.72535	7.561
51	LST-CIC-	non-stimulated	216.097	14.3256	378.711	594.069	2.445	91.3055	41.362	12.5878	16	2942.26	0.001	30.448	159.518	48.5704	49.3252
52	LST-CIC-	non-stimulated	4.66729	1.65286	499.656	862.939	2.445	434.917	21.4808	6.05963	16	5909.52	0.001	0.033673	57.9251	57.609	7.561
53	LST-CIC-	non-stimulated	2.51735	1.47198	536.921	818.225	2.445	47.6393	17.4859	3.87787	16	3199.19	0.001	0.033673	2.167	23.5647	7.561
54	LST-CIC-	non-stimulated	3.09358	0.99524	786.841	1864.98	2.445	506.422	24.7201	6.05963	16	6994.36	0.001	0.033673	2.167	109.666	7.561
55	LST-CIC-	non-stimulated	2.86419	2.21412	626.207	2883.74	2.445	127.403	21.4808	6.05963	32000	2762.89	0.001	0.033673	4.33591	30.4737	7.561
56	LST-CIC-	non-stimulated	1.69204	0.458135	29.6352	716.284	2.445	9.29833	5.9	0.296	885.308	1088.19	0.001	0.033673	2.167	3.95466	7.561
57	LST-CIC-	non-stimulated	1.93053	0.629296	71.0598	3001.36	2.445	18.8844	5.9	1.69056	2074.14	1450.11	0.001	0.033673	2.167	15.8009	7.561
58	LST-CIC-	non-stimulated	2.40093	1.19091	15.8907	520.72	2.445	7.90843	5.9	0.296	436.254	404	0.001	0.033673	2.167	0.583	7.561
1	LST+CIC+	L major	1366.71	10.9481	459.661	1556.03	6.5871	49.0798	166.288	1.69056	506.064	3460.5	2.43156	10.769	59.7508	94.4406	163.602
2	LST+CIC+	L major	1836.35	20.9859	592.649	2254.08	2.76583	331.706	282.944	23.4373	32000	16165.9	0.567737	15.7467	432.548	110.727	259.985
3	LST+CIC+	L major	1465.37	23.8939	502.641	2488.78	18.2103	400.804	148.796	23.4373	13311.3	3302.83	3.24858	18.1126	177.504	90.3235	227.922
4	LST+CIC+	L major	1238.56	20.6262	484.515	799.491	14.1468	108.867	138.789	6.05963	1420.88	5280.89	0.845519	4.53349	111.825	95.5532	134.657
5	LST+CIC+	L major	276.033	8.77331	491.736	558.495	16.2354	484.727	106.196	10.4138	32000	9617.27	0.001	6.75286	217.036	95.1828	79.5679
6	LST+CIC+	L major	2249.2	86.3573	413.84	936.95	25.7882	338.528	237.21	89.3128	32000	13128.1	5.47084		620.859	209.052	329.189
7	LST+CIC+	L major	390.849	14.6865	445.844	472.407	24.5231	334.109	82.0841	9.32618	32000	6617.93	0.001	9.94353	260.625	144.233	101.534
8	LST+CIC+	L major	376.029	10.4736	617.347	1157.91	14.1468	512.143	32.228	6.05963	8464.91	6358.1	0.001	2.42211	186.085	54.9529	36.5155
9	LST+CIC+	L major	433.064	7.12715	436.881	1316.42	4.89058	863.164	90.552	31.0183	32000	9287.27	0.266447	24.3657	224.256	95.1828	127.649
10	LST+CIC+	L major	508.206	6.63722	496.252	1378.5	6.5871	1226.81	52.2503	16.931	32000	15117.6	0.339653	18.166	192.691	197.161	128.945
11	LST+CIC+	L major	405.587	18.7017	662.698	1896.9	22.7948	91.9554	97.0495	8.23797	1098.16	5844.01	0.001	12.5925	113.042	37.8756	71.8123
12	LST+CIC+	L major	103.482	13.8786	571.366	3006.24	8.07701	247.871	94.1612	12.5878	32000	28217.3	0.001	11.1083	221.865	102.506	81.4169
13	LST+CIC+	L major	1965.92	10.4139	531.839	322.211	8.07701	1194.54	133.97	38.5913	32000	13472.7	2.43156	41.6644	742.884	264.747	255.885
14	LST+CIC+	L major	635.936	14.9904	838.299	2195.87	22.3545	180.393	155.808	18.0161	1701.5	4882.2	0.0305188	7.76561	210.081	95.5532	97.6079
15	LST+CIC+	L major	788.935	10.7114	566.643	318.522	10.7056	273.086	147.916	21.2695	1388.06	3983.53	0.926683	13.1471	365.403	95.9232	127.649
16	LST+CIC+	L major	2907.15	23.6191	1077.49	2017.75	14.1468	348.027	461.219	32.1006	32000	7509.97	4.51167	37.039	483.163	190.846	226.857
17	LST+CIC+	L major	640.576	16.3016	742.726	1255.36	14.1468	604.003	91.7736	16.931	32000	7406.97	0.339653	6.20865	176.586	170.942	128.945
18	LST+CIC-	L major	338.685	9.87377	464.644	953.968	6.5871	39.1475	102.01	0.296	443.988	4740.26	0.001	1.26636	2.167	18.519	53.8914
19	LST+CIC-	L major	1207.64	11.5933	511.478	2715.21	11.9045	450.914	203.447	12.5878	1391.92	6242.18	1.94463	10.5989	54.1601	145.86	182.278
20	LST+CIC-	L major	374.326	9.20466	509.34	1636.07	15.2073	517.773	32.228	12.5878	32000	8847.78	0.967527	3.95706	74.8595	137.669	96.0034
21	LST+CIC-	L major	1417.87	10.0545	505.195	1835.29	4.89058	436.452	146.497	14.7601	32000	8137.22	1.72699	4.40632	76.4189	144.233	193.509
22	LST+CIC-	L major	824.575	4.76377	479.391	2220.95	2.445	221.232	182.765	3.87787	609.502	3251.44	0.339653	7.82462	74.8595	95.1828	136.212
23	LST+CIC-	L major	905.918	6.73582	401.937	355.394	2.445	14.0604	293.817	6.05963	351.443	3548.64	5.37413	9.91492	79.4794	109.666	161.975
24	LST+CIC-	L major	701.679	9.02035	399.558	3632.42	13.0482	137.948	99.8408	3.87787	667.491	2235.11	0.001	4.40632	74.0721	73.573	99.1925
25	LST+CIC-	L major	787.587	11.9709	521.988	2545.75	11.9045	557.209	116.83	16.931	32000	5974.65	1.29985	10.1435	132.624	124.931	136.521
26	LST+CIC-	L major	813.55	7.38544	538.128	4080.57	4.89058	341.248	208.624	12.5878	6706.86	5887.73	0.266447	4.81787	154.575	71.952	130.87
27	LST+CIC-	L major	845.103	16.0304	678.907	4950	2.445	1476.89	136.113	19.1008	32000	8327.11	0.00317967	18.2194	85.3898	112.84	144.091
28	LST+CIC-	L major	39.801	9.57089	410.275	353.578	16.2354	78.4401	17.4859	1.69056	940.269	3516.84	0.001	0.795145	34.4873	46.6929	7.561
29	LST+CIC-	L major	531.976	10.8003	535.019	790.388	16.2354	146.044	24.7201	1.69056	1231.61	4179.31	0.001	0.629446	70.0532	41.3835	7.561
30	LST+CIC-	L major	57.7665	8.27459	437.03	769.335	10.7056	1432.01	73.2219	16.931	32000	7680.53	0.685483	6.57212	258.08	122.885	98.7982
31	LST+CIC-	L major	120.527	8.52475	574.03	976.779	11.9045	1735.96	44.3932	12.5878	16	8487.52	0.001	5.59636	171.95	92.2023	55.1415
32	LST+CIC-	L major	210.651	8.27459	604.07	960.39	10.7056	990.854	60.8988	12.5878	16	12765.7	0.646	12.3142	243.61	112.84	61.0895
33	LST+CIC-	L major	2481.01	29.3578	491.648	583.486	13.0482	267.411	236.764	34.2647	16	6342.36	1.13251	35.8333	394.98	137.338	190.384
34	LST+CIC-	L major	770.057	39.4904	1580.99	7106.67	4.89058	1239.35	97.0495	12.5878	16	27079	0.001	9.97213	363.322	150.711	114.803
35	LST+CIC-	L major	76.8467	16.3558	752.036	3665.23	18.2103	417.625	29.9814	6.05963	16	8383.82	0.001	2.66303	71.6777	92.9504	7.561
36	LST+CIC-	L major	637.15	27.3604	1279.78	433.305	13.0482	203.736	165.507	23.4373	16	13737.7	0.001	24.5212	320.118	192.957	70.7971
37	LST+CIC-	L major	1101.1	13.1738	1162.49	586.386	9.43717	564.519	183.895	16.931	16	9931.4	0.725186	22.0744	337.477	120.14	154.217
38	LST+CIC-	L major	1641.49	69.1273	909.359	2928.43	24.5231	164.982	210.736	7.14915	910.944	5464.75	0.646	15.231	202.981	112.489	161.43
39	LST+CIC-	L major	40.3665	17.19	911.318	6082.79	21.0117	154.707	17.4859	1.69056	1384.64	7114.63	0.001	3.16938	52.2147	22.3435	7.561
40	LST+CIC-	L major	628.893	12.6327	815.851	2744.86	8.07701	673.639	176.42	12.5878	16	7362.66	0.001	13.6714	131.524	99.5978	87.6488
41	LST-CIC-	L major	55.0926	18.5965	499.476	2323.25	37.7866	45.8784	5.9	0.296	802.047	404	0.001	0.033673	2.167	18.519	7.561
42	LST-CIC-	L major	20.5496	8.36859	370.716	4117.03	9.43717	180.045	5.9	3.87787	1942.37	4802.33	0.001	0.033673	2.167	40.889	7.561
43	LST-CIC-	L major	51.113	17.9625	588.455	1196.89	34.0866	43.1557	5.9	0.296	712.55	404	0.001	0.033673	2.167	17.854	7.561
44	LST-CIC-	L major	22.9124	8.2118	285.026	360.06	13.0482	59.0837	5.9	0.296	428.068	972.95	0.001	0.033673	2.167	0.583	7.561
45	LST-CIC-	L major	16.5647	4.76377	380.312	593.19	9.43717	83.0417	5.9	0.296	835.708	3642.49	0.001	0.033673	26.171	35.8182	7.561
46	LST-CIC-	L major	23.3045	9.75286	476.019	858.186	13.0482	187.74	11.8146	1.69056	1555.06	10135.3	0.001	0.033673	33.1946	32.6492	7.561
47	LST-CIC-	L major	26.521	8.33728	559.94	2843.42	19.6322	1323.29	27.5059	8.23797	16	9635.53	0.001	0.175505	234.441	92.2023	29.0808
48	LST-CIC-	L major	16.2631	7.51384	477.7	4071.78	6.5871	214.74	11.8146	3.87787	2250	3484.75	0.001	0.033673	2.167	36.852	7.561
49	LST-CIC-	L major	28.4564	9.78312	540.452	1544.64	10.7056	196.638	11.8146	1.69056	2136.7	4752.72	0.001	0.033673	100.472	37.8756	7.561
50	LST-CIC-	L major	26.2298	7.95955	376.631	612.343	15.2073	361.915	17.4859	1.69056	1895.71	4227.09	0.001	0.033673	36.9856	30.4737	7.561
51	LST-CIC-	L major	39.0461	6.73582	449.765	375.64	8.07701	697.176	24.7201	10.4138	16	4740.26	0.001	1.1899	114.251	74.3789	7.561
52	LST-CIC-	L major	18.3659	3.06112	481.772	2399.82	2.445	2774.99	24.7201	8.23797	16	9028.81	0.00317967	0.54421	243.61	136.345	48.6459
53	LST-CIC-	L major	26.8119	7.38544	1195.1	6172.58	18.2103	836.715	24.7201	6.05963	16	6587	0.001	0.175505	80.9823	58.4848	19.7011
54	LST-CIC-	L major	18.1664	4.5503	426.51	386.677	2.445	4264.12	36.223	14.7601	16	22675.6	0.19514	1.1899	150.549	182.648	67.6817
55	LST-CIC-	L major	24.9652	8.39987	1112.73	5319.04	11.9045	1335.75	38.0309	14.7601	32000	11186	0.19514	1.26636	205.504	106.105	41.3894
56	LST-CIC-	L major	34.1141	9.99435	777.325	2179.62	8.07701	373.691	21.4808	3.87787	32000	14754.4	0.001	0.175505	65.0303	56.7284	7.561
57	LST-CIC-	L major	41.1197	7.02977	904.254	3176.07	2.445	262.141	19.6091	8.23797	16	8099.09	0.001	0.033673	108.124	35.8182	7.561
58	LST-CIC-	L major	18.8638	6.13923	700.394	9827.13	11.9045	194.252	5.9	0.296	1454.75	8963.93	0.001	0.033673	2.167	41.8759	7.561
